# Supplementary material for: The Landscape and Prognosis Potential of the T-Cell Repertoire in Membranous Nephropathy
Source: Front Immunol. 2020 Mar 10;11:387. doi: 10.3389/fimmu.2020.00387 (PMC7076165; doi:10.3389/fimmu.2020.00387)
Supplement: Table S1 — Clinical and sequencing information of the patients. [file Table_1.XLSX]

## Sheet: Sheet1
Table S1. clinical and sequencing information of the patients
Sample	Gender	Age	Therapy status	Number of Total TCRβ aa sequences	AA clonotype	SA	SAVJ	Pathology subtypes	Proteinuria	24hUP(g)	Serum albumin(g/L)	APLA2R(Ru/ml)	eGFR (ml/min/1.73m2)	Serum Creatinine (μmol/l)	Serum Urea Nitrogen (mmol/l)
MN1	male	47	pre	1400212	71535	10.7271	5.36883	II	3+	8.49	26.9	8.48	96.28	63	5.59
MN2	male	54	pre	1431191	49632	10.2047	6.72471	II	3+	6.5	18.3	/	52.22	123	9.66
MN3	female	52	pre	1990653	72354	7.85574	4.12768	II	3+	11.09	21.5	140.62	54.5	92	6.13
MN4	male	46	pre	593392	37156	10.0014	5.57755	II	3+	1.83	27.4	677.45	89.1	72	3.38
MN5	female	49	pre	2286460	255131	14.2285	6.401	II	2+	2	22.5	443.21	83.68	70	4.56
MN6	male	51	pre	1089224	45083	7.5	3.60672	I	3+	1.71	24.7	1.19	62.89	103	4.84
MN7	male	43	pre	1124267	115380	13.3429	6.66549	II	3+	12.15	22.6	/	70.72	100	6.98
MN8	male	48	pre	891887	69601	12.0208	6.27485	II	3+	4.19	29.2	131.43	73.79	81	6
MN9	male	59	pre	2471870	190560	12.6402	5.67535	II	3+	3.85	26.2	46.31	64.55	101	7.4
MN10	female	48	pre	1245038	86096	9.44621	5.0306	II	3+	7.31	28.5	/	101.78	65	5.34
MN11	male	65	pre	791232	44844	10.0082	4.90567	II	3+	4.94	24.5	88.03	72.93	82	6.57
MN12	male	48	pre	723504	70319	12.7682	5.36531	II	3+	15.9	23.5	6.11	98.72	70	5.42
MN13	female	40	pre	1761227	146625	12.9944	6.86005	II	3+	4.18	20.2	/	97.37	59	4.63
MN14	male	41	pre	2264480	194068	11.3445	5.36416	II	3+	7.5	15.7	85.08	94.14	87	5.04
MN15	female	67	pre	1442802	50572	10.3489	6.08338	Atypical	3+	3.48	32.1	214.64	59.53	75	5.68
MN16	male	37	pre	1078127	23473	5.13311	3.98015	II	3+	7.38	29.7	/	98.68	82	4.67
MN17	female	54	pre	1618431	145004	11.8109	4.87064	II	3+	2.44	35.3	62.28	72.45	58	5.46
MN18	female	48	pre	1312244	209806	15.1358	7.02696	II	3+	10.05	25.2	大于1500	108.5	49	4.31
MN19	male	16	pre	1371918	105341	12.0266	6.60997	II	3+	5.1	16.1	164.48	72.21	71	6.15
MN1	male	47	post	1500035	171422	14.3038	6.64348	II	3+	8.49	26.9	/	82.02	70	4.23
MN2	male	54	post	1470232	33833	6.67812	4.39888	II	3+	6.5	18.3	5.09	64.71	93	9.09
MN3	female	52	post	1338878	50224	9.07336	5.46751	II	3+	11.09	21.5	/	51.51	101	6.54
MN4	male	46	post	1428769	145603	13.4019	6.14441	II	3+	1.83	27.4	/	80.09	74	5.2
MN5	female	49	post	1513827	137008	12.226	6.26858	II	2+	2	22.5	4.68	96.45	61	5.31
MN6	male	51	post	4160707	187653	8.61107	4.33392	I	3+	1.71	24.7	4.73	86.92	80	5.88
MN7	male	43	post	762343	45322	9.71122	5.69846	II	3+	12.15	22.6	/	75.33	93	6.45
MN8	male	48	post	646271	53129	11.5637	4.37229	II	3+	4.19	29.2	3.86	89.42	58	7.31
MN9	male	59	post	905334	71681	11.9796	5.50685	II	3+	3.85	26.2	0.06	72.08	84	6.03
MN10	female	48	post	1550188	49008	7.59672	4.32861	II	3+	7.31	28.5	132.65	110.23	54	2.61
MN11	male	65	post	1071693	95564	12.6343	6.13736	II	3+	4.94	24.5	3.09	76.28	61	6.25
MN12	male	48	post	1253149	102619	12.7925	6.38098	II	3+	15.9	23.5	0.82	102.57	82	3.83
MN13	female	40	post	1070112	45595	10.4494	5.76646	II	3+	4.18	20.2	/	85.86	69	3.98
MN14	male	41	post	145238	11199	8.29025	4.59516	II	3+	7.5	15.7	4.8	89.18	84	4.05
MN15	female	67	post	1170505	62091	11.3526	6.50897	Atypical	3+	3.48	32.1	/	69.61	63	2.95
MN16	male	37	post	897582	56772	10.5026	6.76249	II	3+	7.38	29.7	/	111.68	78	4.97
MN17	female	54	post	1957824	153391	11.3517	4.83017	II	3+	2.44	35.3	/	63.24	70	7.23
MN18	female	48	post	2774167	195750	12.1318	5.89111	II	3+	10.05	25.2	/	97.93	48	4.24
MN19	male	16	post	2428512	235133	13.1965	5.7034	II	3+	5.1	16.1	/	73.56	71	3.93
