# Supplementary material for: The Landscape and Prognosis Potential of the T-Cell Repertoire in Membranous Nephropathy
Source: Front Immunol. 2020 Mar 10;11:387. doi: 10.3389/fimmu.2020.00387 (PMC7076165; doi:10.3389/fimmu.2020.00387)
Supplement: Table S2 — The V and J genes usage in the blood samples. [file Table_2.XLSX]

## Sheet: Sheet1
Supplementary table 2.The V and J genes usage in the blood samples
Sample	Therapy status	TCRBV1	TCRBV2	TCRBV3.1	TCRBV3.2	TCRBV4.1	TCRBV4.2	TCRBV4.3	TCRBV5.1	TCRBV5.2	TCRBV5.3	TCRBV5.4	TCRBV5.5	TCRBV5.6	TCRBV5.7	TCRBV5.8	TCRBV6.1	TCRBV6.2	TCRBV6.3	TCRBV6.4	TCRBV6.5	TCRBV6.6	TCRBV6.7	TCRBV6.8	TCRBV6.9	TCRBV7.1	TCRBV7.2	TCRBV7.3	TCRBV7.4	TCRBV7.5	TCRBV7.6	TCRBV7.7	TCRBV7.8	TCRBV7.9	TCRBV8.1	TCRBV8.2	TCRBV9.1	TCRBV10.1	TCRBV10.2	TCRBV10.3	TCRBV11.1	TCRBV11.2	TCRBV11.3	TCRBV12.1	TCRBV12.2	TCRBV12.3	TCRBV12.4	TCRBV12.5	TCRBV13
MN1	pre	1.14268e-05	0.00330664	0.00262746	0.00085987	0.00651187	0.00125481	0.000221395	0.359793	3.57089e-06	0.000969853	0.00459716	0.00732746	0.0351932	0.000502781	0.00103556	0.0137922	0.0022618	0.00134337	5.28491e-05	0.0366794	0.0145521	0.000236393	1.85686e-05	3.85656e-05	4.99924e-06	0.021991	0.00177545	0.000165689	2.14253e-06	0.00347019	2.49962e-05	0.00568343	0.0334635	0	0	0.00389298	0.000159262	0.000342805	0.00344662	0.000245677	0.00235893	0.000702037	4.99924e-06	4.4279e-05	0.011549	0.177367	0.000127838	5.92767e-05
MN2	pre	2.79488e-06	0.00341464	0.000620462	0.00918256	0.00875844	0.00691033	0.0116428	0.218693	1.81667e-05	8.66411e-05	0.0027795	0.00524388	0.0158812	0.000658193	0.00421327	0.00470447	0.0317309	0.00170767	0.000775578	0.0131324	0.0284868	1.25769e-05	1.81667e-05	0.000883879	8.38463e-05	0.130122	0.0119278	0.000116686	9.08334e-06	0.00415318	0.000489103	0.0270691	0.0559115	0	0	0.0182421	0.000467443	0.00585946	0.00649389	0.000264814	0.0112179	0.002347	2.79488e-06	6.98719e-06	0.0114541	0.0855127	0.000109699	0.0022911
MN3	pre	5.02348e-06	0.0025459	0.000245146	0.00737145	0.00602365	0.00544495	0.000324517	0.453934	1.50704e-06	7.38451e-05	0.000757038	0.00122372	0.00428904	0.000384798	0.000637479	0.00124331	0.000746489	9.84602e-05	0.000812296	0.00219375	0.00738903	1.65775e-05	7.03287e-06	4.87277e-05	1.35634e-05	0.0108713	0.00210383	9.44414e-05	1.50704e-06	0.0044513	0.000330545	0.00431818	0.0535387	0	5.02348e-07	0.00373345	0.000171301	0.000230075	0.00328485	0.000300906	0.00288649	0.000671639	1.50704e-06	1.35634e-05	0.0308311	0.0519026	3.16479e-05	0.000352648
MN4	pre	0	0.00188745	0.00512983	0.00214024	0.00493266	0.00631286	0.00225315	0.335992	3.37045e-06	0.00304183	0.000674091	0.00427036	0.00486862	0.000426362	0.000476919	0.00414229	0.00661451	0.00111225	7.58352e-05	0.0339961	0.00705773	3.37045e-06	1.17966e-05	2.35932e-05	1.85375e-05	0.0571932	0.00647127	0.00040614	1.34818e-05	0.0125583	0.00063533	0.0317379	0.0804999	0	0	0.00550395	0.000210653	0.00133638	0.00277725	0.000350527	0.0029997	8.9317e-05	1.68523e-06	0.000139874	0.00842108	0.095827	0.000992598	0.000156726
MN5	pre	4.81093e-06	0.00649607	0.0128627	0.00648645	0.0121607	0.00420607	0.00126353	0.258879	1.74943e-06	0.000527016	0.00293642	0.00920069	0.00985235	0.000150451	0.000704583	0.0167652	0.00955101	0.0011157	0.00230487	0.0302485	0.00985453	0.000109339	0.000193749	7.30387e-05	1.00592e-05	0.0349881	0.00592575	0.000530514	4.37357e-06	0.00859013	0.00067528	0.0104095	0.0575693	0	0	0.00878039	0.000216492	0.00135887	0.00699291	0.00024667	0.00321458	0.000237485	1.39954e-05	6.25421e-05	0.0137579	0.165565	0.000164009	0.000233986
MN6	pre	9.18085e-07	0.000943791	0.000296541	0.000118433	0.00218412	0.0016195	0.00229062	0.623667	9.18085e-07	0.000458124	0.000300214	0.00568294	0.00511098	5.4167e-05	0.000469141	0.00378435	0.0113347	0.00158461	6.24298e-05	0.0166192	0.0035686	5.50851e-06	0.000115679	9.18085e-06	3.67234e-06	0.0262453	0.00209599	7.6201e-05	1.83617e-06	0.0024522	1.92798e-05	0.00296174	0.0569001	0	0	0.00271661	0.000187289	0.00115495	0.00246414	0.000224931	0.00218045	4.95766e-05	0	3.58053e-05	0.00312791	0.0508555	7.25287e-05	7.06925e-05
MN7	pre	1.60104e-05	0.000880574	9.07258e-05	0.00195594	0.0129124	0.00693874	0.00673505	0.216705	2.8463e-05	0.00033533	0.00168732	0.00452562	0.0054133	0.00122035	0.00320564	0.00806125	0.0104646	0.00148808	0.000834321	0.00974857	0.0616909	0.000126305	5.87049e-05	0.000316651	0.00021792	0.0434256	0.0135875	0.000343335	2.22367e-05	0.00575397	0.00103089	0.0248206	0.0358812	0	0	0.00773749	0.000185009	0.000287298	0.00219254	0.000608396	0.00817866	0.00580111	2.13472e-05	4.3584e-05	0.0144014	0.133769	0.000177894	0.000913484
MN8	pre	0	0.0183286	0.00232204	0.00136228	0.00306205	0.00239044	0.000299365	0.366493	0	0.000402517	0.00173116	0.00427745	0.00719934	0.000189486	0.000350941	0.0088195	0.00712871	0.000586397	0.00030385	0.038571	0.00683719	8.96975e-06	2.24244e-05	5.60609e-05	1.12122e-05	0.0365764	0.0075088	0.000472033	2.24244e-06	0.00711077	0.00324032	0.0104711	0.0266659	0	0	0.00312708	0.000243304	0.000507912	0.00451739	0.000172668	0.00240726	0.000235456	2.24244e-06	1.56971e-05	0.00792029	0.102051	0.00022088	0.00016594
MN9	pre	2.02276e-06	0.00428542	0.00158058	0.000647688	0.00255636	0.0028347	0.00263849	0.239795	4.04552e-07	0.000412239	0.00376072	0.00938318	0.0123028	0.000256486	0.000954743	0.00507308	0.00446625	0.000890014	9.3047e-05	0.0149106	0.00588825	5.46145e-05	8.90014e-06	9.66879e-05	6.06828e-06	0.041558	0.00358514	0.000235449	5.25918e-06	0.0121819	0.000487081	0.00905145	0.0257546	0	0	0.00427369	0.000311505	0.0163419	0.00534332	0.00018488	0.0013063	0.000342656	2.02276e-06	4.00506e-05	0.0124295	0.138253	0.000195803	0.000185285
MN10	pre	8.03188e-06	0.00284891	0.00188267	0.327144	0.00446653	0.00238627	0.00415811	0.122897	3.05212e-05	0.000104414	0.000848167	0.00240555	0.00187223	0.000346174	0.000821662	0.00367378	0.00401674	0.00036786	0.000559822	0.00144815	0.0130341	7.2287e-05	3.05212e-05	8.03188e-05	0.000184733	0.0360527	0.00243125	0.000176701	1.60638e-05	0.00272843	0.000489142	0.00844954	0.0875114	0	0	0.00982621	0.00033493	0.000305212	0.0318585	0.000583918	0.00469062	0.00277823	8.03188e-07	2.08829e-05	0.00464243	0.0558344	0.000146983	0.000309228
MN11	pre	1.51662e-05	0.000913765	0.000936514	0.00101866	0.00541308	0.00487088	0.00431985	0.453066	0	0.000636981	0.00219784	0.00997053	0.01699	8.59419e-05	0.000642037	0.00322914	0.00420863	0.000743145	8.72058e-05	0.0174854	0.00259216	1.39024e-05	0.000436029	1.13747e-05	5.05541e-06	0.0279223	0.00375111	0.000103636	5.05541e-06	0.00332519	0.000131441	0.00343641	0.0193736	0	0	0.00287021	4.42348e-05	0.000548512	0.00230653	2.78047e-05	0.00094157	0.000161773	2.5277e-06	4.54987e-05	0.00915787	0.127123	0.000261617	0.000125121
MN12	pre	1.38216e-06	0.00090117	0.000942635	0.00038977	0.0105459	0.00282514	0.00326329	0.372943	1.38216e-06	0.00079889	0.00236212	0.00521075	0.00840769	9.26049e-05	0.000663438	0.00592533	0.00286108	0.000496196	5.52865e-05	0.0240123	0.00761019	3.04076e-05	6.91081e-06	8.15476e-05	2.62611e-05	0.0378325	0.00299376	0.000331719	1.38216e-06	0.0349494	0.00100207	0.00789629	0.0850762	0	0	0.00235659	1.10573e-05	0.000150656	0.00127021	6.49616e-05	0.000921902	0.0002557	2.76432e-06	5.80508e-05	0.0106758	0.129488	0.000103662	0.000113337
MN13	pre	1.36269e-05	0.00142685	0.000210081	0.00308762	0.0448051	0.0190731	0.0192451	0.156025	7.09732e-05	9.19813e-05	0.00307967	0.00591008	0.0132033	0.0269414	0.00182203	0.00865874	0.0161246	0.00166929	0.000429814	0.00676631	0.0472069	0.000168632	0.000240741	0.000370196	8.28968e-05	0.0221283	0.00386946	0.000203267	1.07879e-05	0.00781841	0.000971482	0.0114063	0.10303	5.67786e-07	0	0.0051379	0.00032307	0.000604692	0.00845433	0.00118383	0.00835213	0.00486252	2.72537e-05	1.47624e-05	0.0130244	0.134683	0.000420162	0.00056154
MN14	pre	3.09122e-06	0.00417579	0.0016538	0.000583357	0.0147751	0.00765341	0.0118107	0.541566	1.32481e-06	0.000510492	0.00541007	0.0051482	0.00722638	0.000131598	0.000680951	0.00801729	0.0077329	0.00208304	0.000393468	0.0255414	0.00937566	8.43461e-05	5.07843e-05	0.000108193	1.23649e-05	0.0364326	0.00600049	0.000301173	7.50724e-06	0.00584108	0.000487088	0.00740965	0.0419854	0	0	0.00634848	0.000274235	0.000487529	0.00894819	0.000281742	0.00476931	0.000600138	7.50724e-06	7.81636e-05	0.00876625	0.0945007	0.000298965	0.000251713
MN15	pre	4.15857e-06	0.00258109	0.000276545	0.0103805	0.0248149	0.00647005	0.00203632	0.256761	4.15857e-06	0.000122678	0.00170848	0.00140005	0.0112164	0.000880925	0.000708344	0.00681244	0.00350291	0.0005822	0.000430412	0.00972621	0.0182083	1.66343e-05	1.66343e-05	0.000130995	2.00998e-05	0.0264451	0.0156993	0.000232187	6.23786e-06	0.00241683	0.000368034	0.00965898	0.0455648	1.38619e-06	0	0.0265199	0.00158788	0.00187344	0.0129581	0.000626559	0.00910728	0.00103756	4.85167e-06	4.85167e-06	0.00650748	0.0856313	4.85167e-05	0.00105836
MN16	pre	1.3913e-05	0.000107594	1.02029e-05	0.000166956	0.000528695	0.0673028	0.000381217	0.472112	6.12173e-05	0.000101101	7.32752e-05	0.0143684	0.000879303	0.0255415	0.00280208	3.89564e-05	3.43188e-05	1.11304e-05	1.3913e-05	8.53332e-05	0.000239304	9.27535e-07	3.71014e-06	0	1.20579e-05	0.000344115	0.0633024	0.00032371	4.63767e-06	0.0594485	0.000495303	0.000159536	0.129994	0	0	0.00012429	5.19419e-05	3.15362e-05	0.000111304	5.28695e-05	0.000159536	0.000196637	9.27535e-06	2.04058e-05	0.000117797	0.00101009	2.7826e-06	0.0618944
MN17	pre	1.23576e-06	0.00247215	0.000890369	0.000316356	0.00824132	0.00387721	0.00864912	0.302339	4.94306e-06	0.00077915	0.000935474	0.00787429	0.00697898	0.000173007	0.00048442	0.00718721	0.00406196	0.00111095	5.49915e-05	0.0176146	0.00460137	2.03901e-05	7.41459e-06	5.74631e-05	1.85365e-05	0.0820548	0.00765803	0.000356518	9.88612e-06	0.00432579	0.000370729	0.00620045	0.0789227	0	0	0.217637	0.000176096	0.000614793	0.00229111	0.000215023	0.00202974	0.000575866	6.17882e-07	8.27962e-05	0.00453896	0.0495196	0.000221202	0.000918173
MN18	pre	9.14464e-06	0.00889088	0.00339723	0.00142733	0.0132079	0.00760224	0.00627246	0.303502	7.62053e-07	0.0011728	0.00502117	0.00886421	0.0104775	0.000241571	0.00088322	0.0521389	0.00638067	0.00138236	0.000119642	0.0403888	0.0087156	4.87714e-05	5.41058e-05	0.000135646	3.88647e-05	0.0569985	0.0108234	0.000585257	6.85848e-06	0.0183861	0.00842298	0.00953405	0.0326799	7.62053e-07	0	0.0143068	0.000262908	0.000486952	0.0109629	0.000254526	0.00342086	0.000441229	1.52411e-06	0.000117356	0.00869579	0.0916247	0.000155459	0.00293086
MN19	pre	9.47578e-06	0.0105123	0.00693992	0.00443977	0.0174967	0.00251983	0.00087323	0.181547	3.64453e-06	0.00072016	0.00226325	0.00960334	0.0115058	0.000209196	0.00162182	0.0129483	0.00208394	0.00100735	0.000155257	0.0385038	0.0142683	1.67649e-05	1.38492e-05	0.000279171	1.09336e-05	0.0155337	0.00500249	0.00026678	6.56016e-06	0.00336463	0.000787948	0.00829204	0.0847624	7.28907e-07	0	0.115027	0.000594059	0.00133609	0.0110123	0.000397254	0.00483848	0.000661118	5.83125e-06	6.48727e-05	0.0156613	0.142035	0.00112252	0.00150155
MN1	post	1.3333e-06	0.00715583	0.00361058	0.00165796	0.00544054	0.00195529	0.000630652	0.309493	1.99995e-06	0.000874646	0.00357992	0.00642385	0.0143983	0.000379324	0.000631985	0.00990577	0.0015873	0.000541321	0.00014533	0.0226788	0.014893	6.79984e-05	9.9331e-05	6.59985e-05	1.59996e-05	0.0446503	0.00208395	0.000221995	1.46663e-05	0.00447923	0.00086598	0.00854247	0.0359305	0	0	0.00493388	0.00028266	0.000740649	0.00704517	0.000310659	0.00473189	0.00143997	1.73329e-05	0.000138663	0.0101424	0.142325	0.000166663	0.000200662
MN2	post	3.40082e-06	0.000983518	4.01297e-05	0.00579704	0.00637654	0.00168273	0.00274446	0.119279	5.44132e-06	2.51661e-05	0.000738659	0.000860408	0.00421974	0.000697849	0.000627792	0.00145827	0.102143	0.00229352	0.000319677	0.00344844	0.00706827	5.10124e-05	6.80165e-06	0.000544812	0.000139434	0.310826	0.00453602	0.0001646	6.80165e-06	0.0013889	0.000566577	0.00590111	0.0190317	1.36033e-06	0	0.00707575	0.000139434	0.00278664	0.00424695	0.000121749	0.00394087	0.000721655	2.04049e-06	7.48181e-06	0.00521346	0.0442168	0.000167321	0.000450269
MN3	post	7.46894e-06	0.00358883	0.000171039	0.00420352	0.0113879	0.202929	0.000991128	0.286674	9.70962e-06	6.87143e-05	0.00156997	0.00216151	0.00883352	0.000849219	0.00110391	0.00300027	0.00136009	0.000300251	0.000649051	0.00346708	0.0101959	7.91708e-05	1.19503e-05	3.06227e-05	1.19503e-05	0.0150604	0.00290094	7.91708e-05	4.48136e-06	0.00257156	0.000203902	0.00397422	0.0281437	7.46894e-07	0	0.0059266	0.000165064	0.000939593	0.00711267	0.000330874	0.00351563	0.000537764	1.49379e-05	2.24068e-06	0.01636	0.0773947	4.10792e-05	0.000958265
MN4	post	3.49952e-06	0.00183095	0.00324825	0.00113104	0.0225404	0.00636492	0.0109955	0.242572	1.39981e-06	0.00108905	0.00309567	0.00744417	0.0148764	0.000208571	0.000762195	0.00661199	0.0119459	0.00208291	0.000149779	0.0367092	0.00913094	9.23872e-05	5.17928e-05	5.10929e-05	1.53979e-05	0.0594778	0.00540535	0.000736998	1.11985e-05	0.0175158	0.00050323	0.0171672	0.0529512	0	0	0.00835754	0.000193873	0.000327555	0.00518698	0.000181975	0.00316216	0.000549424	2.79961e-06	7.62894e-05	0.011827	0.129369	0.00151249	0.000278561
MN5	post	5.28462e-06	0.00334913	0.00666523	0.0060139	0.00912257	0.0040315	0.00101068	0.382568	2.64231e-06	0.000425412	0.00219774	0.00520073	0.00760325	0.000106353	0.000578666	0.0135729	0.00583554	0.000916221	0.00398857	0.0228804	0.00563142	1.84962e-05	5.87914e-05	6.27549e-05	3.56712e-05	0.0404108	0.00751671	0.000418806	5.9452e-06	0.00584611	0.000490148	0.00923619	0.075868	0	0	0.00882928	0.000192889	0.00108401	0.00537644	0.000190907	0.00311727	0.000300563	5.28462e-06	6.20943e-05	0.00978183	0.114087	0.000495433	0.000248377
MN6	post	1.20172e-06	0.000665031	0.000415314	0.00012594	0.00567956	0.0015781	0.00200038	0.491844	4.80688e-07	0.00036364	0.000570816	0.00278751	0.00374888	5.67211e-05	0.00025861	0.00154853	0.00273968	0.000341769	3.12447e-05	0.00397384	0.00162905	1.10558e-05	2.35537e-05	1.63434e-05	1.39399e-05	0.0134924	0.00155334	0.000151897	1.00944e-05	0.00206215	0.000172807	0.00354675	0.212592	0	0	0.00246569	1.85065e-05	0.00281851	0.00101233	0.00010479	0.00117216	7.13821e-05	2.40344e-07	1.49013e-05	0.00283822	0.0480986	1.80258e-05	6.17683e-05
MN7	post	2.62349e-06	0.000409265	5.90285e-05	0.000752942	0.00562476	0.00380406	0.00442976	0.143741	3.93524e-06	0.000110187	0.00106776	0.00264317	0.0100729	0.000396147	0.00163312	0.00317967	0.00625309	0.00066899	0.000208568	0.0448184	0.0472228	2.88584e-05	4.32876e-05	0.000192827	8.65752e-05	0.0323949	0.00426711	0.000170527	1.31175e-06	0.00204632	0.000344989	0.0156452	0.0283206	0	0	0.007393	5.64051e-05	0.000152162	0.00194532	0.000192827	0.00243066	0.00128682	5.24698e-06	3.93524e-06	0.00459767	0.0659296	5.77168e-05	0.000619144
MN8	post	0	0.000157829	0.000405403	0.000205796	0.000487412	0.000112956	7.73669e-05	0.489695	0	0.000864962	0.00272486	0.00622185	0.00635956	0.000120692	0.000456465	0.00403855	0.00479675	0.000502885	3.71361e-05	0.0225401	0.00409426	7.73669e-06	4.02308e-05	7.58196e-05	1.54734e-06	0.00272177	0.000816995	2.93994e-05	0	0.000895909	0.000461107	0.00132143	0.00452597	0	0	0.00106921	4.17781e-05	0.000164018	0.00125489	4.95148e-05	0.000403855	4.95148e-05	0	2.16627e-05	0.00926237	0.0998962	0.000167113	0.000105219
MN9	post	5.52282e-06	0.00428461	0.00456075	0.00161046	0.00461487	0.00375	0.00394661	0.248946	0	0.000566642	0.00350037	0.0128936	0.00906958	0.000171208	0.000721281	0.00809535	0.00507547	0.00114985	0.0002419	0.0231484	0.00597901	1.7673e-05	5.74374e-05	0.00014028	5.30191e-05	0.0323936	0.00253608	0.000230854	4.41826e-06	0.016637	0.000552282	0.0083008	0.0316403	0	0	0.00392341	0.000255154	0.00657326	0.004743	0.000223122	0.00171208	0.000689248	1.43593e-05	0.000206554	0.0121778	0.137327	2.65096e-05	0.000117084
MN10	post	1.93525e-06	0.00123791	0.000925694	0.323714	0.00209975	0.00185139	0.00217328	0.116988	3.8705e-06	5.93476e-05	0.00061928	0.0021062	0.00188945	0.00023094	0.000564448	0.00118437	0.00202234	0.000127726	0.000456719	0.00110761	0.00318607	5.16066e-06	6.45083e-06	5.16066e-05	2.96738e-05	0.0277263	0.00110245	9.99879e-05	1.93525e-06	0.00197718	0.000312865	0.00696432	0.0786608	0	0	0.0196525	0.000488973	0.000367052	0.144301	0.000134177	0.00219264	0.000524453	6.45083e-07	5.80575e-06	0.00138757	0.0178798	1.61271e-05	0.000327057
MN11	post	1.86621e-06	0.00152469	0.00064664	0.000810867	0.00209108	0.00275172	0.00171318	0.366314	1.86621e-06	0.00091724	0.00277785	0.00765704	0.00847164	0.000160494	0.000706359	0.00322947	0.00265468	0.000692362	5.03876e-05	0.0147141	0.0024214	1.39965e-05	1.58628e-05	8.39793e-06	1.58628e-05	0.0348355	0.00380426	0.000202483	7.46482e-06	0.00287022	0.000300459	0.00599239	0.0269107	0	0	0.0285865	5.69193e-05	0.000369509	0.00252311	0.000246339	0.00125969	0.00208922	0	5.97186e-05	0.0115639	0.127955	0.00044509	0.00562101
MN12	post	7.9799e-07	0.00158162	0.00602163	0.00127838	0.00671828	0.00323824	0.0055971	0.277522	2.39397e-06	0.000371863	0.00461158	0.00595061	0.0138467	9.33648e-05	0.00101424	0.00690022	0.00442565	0.000979133	0.000139648	0.0186738	0.00937079	1.03739e-05	2.39397e-05	2.07477e-05	1.67578e-05	0.0394829	0.00485098	0.000330368	3.98995e-06	0.0679672	0.00110601	0.0108862	0.0416176	0	0	0.00526833	1.91518e-05	0.000514703	0.00675578	0.000296054	0.00276264	0.000585724	4.78794e-06	2.15457e-05	0.0124606	0.146753	0.000165982	0.000212265
MN13	post	5.60689e-06	0.00138864	0.000289689	0.00346039	0.011767	0.00833558	0.00786647	0.251502	5.60689e-06	3.83137e-05	0.00126996	0.00211099	0.00879441	0.000945695	0.000889627	0.00231471	0.00735998	0.000551344	0.000295296	0.00874021	0.0585836	2.89689e-05	2.14931e-05	2.71e-05	3.08379e-05	0.0248451	0.0024689	0.000144845	9.34482e-07	0.00425563	0.000556017	0.00848883	0.076635	0	0	0.00760575	0.000257917	0.00152414	0.0112446	0.000276607	0.00411359	0.00139051	4.67241e-06	1.40172e-05	0.00789544	0.078503	0.0001897	0.000957844
MN14	post	0.000316722	0.00141148	0.000199672	0.000309836	0.00288492	0.000722951	0.000963935	0.422568	0	0.000667869	0.00459246	0.00531541	0.0121318	6.19673e-05	0.000199672	0.00523279	0.00309836	0.00014459	0.000117049	0.0196298	0.00222394	6.88525e-06	0	2.06558e-05	1.37705e-05	0.0372974	0.00267836	0.000309836	6.88525e-06	0.000495738	0.000901968	0.00798689	0.0108718	0	0	0.00119803	3.44263e-05	0.000440656	0.0148239	0.000530164	0.00111541	0.00116361	6.88525e-06	0.000234099	0.00651345	0.0438935	0.000323607	0.000371804
MN15	post	2.563e-06	0.00135241	0.000549336	0.00574026	0.00893888	0.00376077	0.000649292	0.28821	3.75906e-05	0.000130713	0.00168303	0.00378213	0.00903285	0.000820159	0.000830411	0.00395641	0.00204783	0.000237504	0.00037078	0.00898501	0.0211165	5.21143e-05	3.92993e-05	0.000293036	2.563e-05	0.0437281	0.0177419	0.000188807	2.563e-06	0.00265697	0.00116787	0.0123391	0.0385492	0	0	0.0136616	0.000347713	0.000774025	0.0078291	0.000492095	0.00379836	0.000822722	1.70866e-06	2.39213e-05	0.00723107	0.11378	0.000138402	0.000977356
MN16	post	1.33693e-05	0.00684951	0.000310835	0.00753692	0.0388878	0.00600725	0.00418012	0.250376	1.89398e-05	0.000138149	0.00250228	0.00272733	0.0103612	0.0131698	0.0017614	0.0167149	0.00831345	0.000924707	0.000535884	0.00784218	0.0714386	3.2309e-05	8.69001e-05	0.000711913	0.000258472	0.0114274	0.0115967	0.00106397	1.00269e-05	0.0200015	0.000726396	0.0243465	0.030522	0	1.1141e-06	0.012927	0.000197196	0.000899082	0.00385926	0.000489092	0.00541343	0.00378127	1.33693e-05	1.44834e-05	0.00529422	0.11133	0.00158983	0.00127231
MN17	post	5.10771e-07	0.00497287	0.00139594	0.000475017	0.00855746	0.00260953	0.0067667	0.247083	2.04308e-06	0.000822342	0.00120848	0.00503978	0.00477367	0.000105219	0.000376949	0.00761253	0.00252627	0.000686476	3.32001e-05	0.0144318	0.00508422	1.43016e-05	1.43016e-05	3.93294e-05	1.58339e-05	0.0586973	0.00458928	0.000339663	9.70465e-06	0.00390178	0.000335066	0.00419139	0.0747279	0	0	0.253971	0.000136887	0.00053682	0.00355037	0.000104197	0.00157215	0.000584322	2.55386e-06	0.000102665	0.00846705	0.104857	0.000366223	0.00070895
MN18	post	5.40703e-06	0.00198618	0.00268657	0.000831601	0.00614347	0.00403545	0.00766933	0.212475	7.20937e-07	0.000289096	0.00153415	0.0153999	0.0097431	0.000236828	0.000875939	0.00856437	0.0161616	0.00286248	7.06518e-05	0.0445582	0.00779225	2.37909e-05	9.26404e-05	4.614e-05	1.40583e-05	0.0454836	0.00262061	0.000177711	4.32562e-06	0.002927	0.000233584	0.005628	0.0299405	0	0	0.00502637	0.000132292	0.000793031	0.00509378	0.000245479	0.0313222	0.000365876	0	3.02794e-05	0.0136048	0.256673	6.52448e-05	0.000209432
MN19	post	3.70597e-06	0.00791349	0.00295984	0.0020317	0.00814408	0.00195799	0.000575661	0.349676	2.47065e-06	0.000811196	0.00274489	0.00551819	0.00888198	0.000160592	0.000791431	0.00592214	0.00141486	0.000358244	0.000410539	0.0207518	0.00639527	5.27072e-05	6.2178e-05	9.34729e-05	2.30594e-05	0.0184385	0.0082985	0.000440599	7.00017e-06	0.0167358	0.00143215	0.00885439	0.0425532	4.11775e-07	0	0.0233662	0.00029936	0.000440187	0.00622521	0.000257771	0.00222605	0.000606956	6.5884e-06	6.62957e-05	0.010275	0.169187	0.000370186	0.0011192
HC1	/	1.59346e-05	0.00787646	0.000116322	0.00745101	0.0369634	0.0561072	0.0201078	0.10592	6.85187e-05	0.000250173	0.00499868	0.00706221	0.00255591	7.96729e-05	0.00146439	0.0104913	0.023768	0.0170102	0.00337176	0.0108674	0.0367388	8.76402e-05	0.000125883	6.37383e-05	0.000146598	0.0928572	0.0376917	0.000554523	2.54953e-05	0.00251129	0.00506879	0.000900304	0.0216471	0	0	0.0104021	0.00941096	0.000689967	0.018167	0.000117916	0.0142901	0.001364	0	5.09907e-05	0.0399751	0.13415	5.5771e-05	0.010093
HC2	/	2.55176e-05	0.00381913	0.000934227	0.0143735	0.0140361	0.00422032	0.00150412	0.201375	0.000129006	0.000214064	0.00471083	0.0119465	0.0146102	0.00121209	0.00386024	0.0291368	0.00908001	0.000466405	0.000912962	0.0259273	0.0547721	8.22233e-05	0.000172952	0.000673381	0.000309046	0.0195295	0.014545	0.00455631	7.08822e-06	0.0158166	0.00247946	0.00930966	0.0773594	0	1.41764e-06	0.013306	0.000680469	0.00125461	0.0139737	0.000700316	0.0069904	0.00142615	1.41764e-05	9.49821e-05	0.0212122	0.17994	0.000503263	0.00109017
HC3	/	8.03025e-06	0.00694483	0.000384113	0.0109091	0.014342	0.00913574	0.0166895	0.0960337	2.27524e-05	0.000167297	0.00777863	0.0153431	0.0230214	0.00144812	0.00476194	0.0100472	0.0122742	0.00273162	0.00133436	0.0163964	0.066979	8.96711e-05	7.62873e-05	0.000451032	5.08582e-05	0.0533463	0.124607	0.00221099	4.55047e-05	0.00661157	0.00133971	0.0149898	0.0279265	1.33837e-06	0	0.05204	0.00022217	0.000341286	0.00749757	0.000702647	0.0163509	0.00794459	1.47221e-05	2.00756e-05	0.0151758	0.143107	0.000967645	0.00205307
HC4	/	4.57503e-06	0.0036097	0.000241333	0.0109881	0.0241436	0.00567189	0.0019787	0.251164	2.17314e-05	0.000484953	0.00180942	0.00812982	0.0140716	0.00113346	0.00167217	0.0111939	0.00858961	0.000276789	0.0018586	0.0147224	0.0392251	5.03253e-05	5.49003e-05	7.09129e-05	3.43127e-05	0.0241218	0.0151102	0.000291658	8.0063e-06	0.00954808	0.00117921	0.00909058	0.0604956	0	0	0.0372121	0.00139767	0.000951605	0.0168601	0.000804061	0.00496848	0.00333748	4.57503e-06	6.86254e-06	0.0162814	0.0820634	0.00186089	0.00375724
HC5	/	1.53206e-05	0.00742283	0.000451	0.0142577	0.0538356	0.0234137	0.0204195	0.122914	2.77686e-05	0.000353331	0.0043635	0.0164476	0.0124269	0.00106861	0.00288314	0.0100848	0.0151482	0.00241204	0.000687512	0.0180515	0.0654429	0.000154163	7.27728e-05	0.000231724	9.67112e-05	0.0555276	0.00556042	0.000548669	3.06412e-05	0.00853357	0.00113468	0.00983774	0.0984779	9.57537e-07	0	0.0107732	0.000684639	0.000861783	0.00678607	0.000568777	0.0148246	0.0558598	1.72357e-05	2.29809e-05	0.0137474	0.121329	0.00245991	0.0012199
HC6	/	3.20374e-05	0.00323028	0.000458592	0.0164297	0.0948096	0.0109485	0.00926521	0.18796	0.000327697	0.000152864	0.00245956	0.0109769	0.00467196	0.000621525	0.00251356	0.00681572	0.0128031	0.00226367	0.0011863	0.00811644	0.0453741	9.33661e-05	7.04822e-05	0.000286506	0.000239823	0.0313124	0.0203913	0.000528159	1.73917e-05	0.0156077	0.00128699	0.0216481	0.148152	9.15354e-07	0	0.00832148	0.00030939	0.000679192	0.0154741	0.000907115	0.0447407	0.00367148	3.66141e-06	4.11909e-05	0.00880021	0.0659732	0.000338681	0.00107096
HC7	/	1.53586e-05	0.00198759	0.000114738	0.00384327	0.0230144	0.0181539	0.0689069	0.114053	2.16828e-05	0.000150876	0.00523458	0.00949976	0.0124342	0.000905255	0.00417845	0.0108369	0.0293223	0.00496716	0.00101638	0.0134063	0.0553172	5.05931e-05	0.000344214	0.00196319	0.000142745	0.146268	0.00693848	0.000422814	1.8069e-05	0.00646598	0.000770642	0.00897937	0.0449357	0	0	0.0166533	0.0001572	0.00154309	0.00752934	0.000741731	0.00727005	0.00442599	9.03448e-06	2.80069e-05	0.00902997	0.0641927	0.000131903	0.00234897
HC8	/	1.11643e-05	0.00319384	0.000208686	0.00490627	0.0345268	0.00714513	0.00196405	0.199942	7.04208e-05	0.000374432	0.00527211	0.0135122	0.0450633	0.0013921	0.00456189	0.0128604	0.00400797	0.000483499	0.000940375	0.0197316	0.0475074	5.58214e-05	7.64323e-05	0.00071709	0.000187216	0.017667	0.0129351	0.000450006	1.28819e-05	0.00432573	0.00183523	0.00880088	0.079256	0	0	0.0189037	0.00167121	0.00221825	0.0167541	0.00067415	0.00497497	0.00270261	5.15274e-06	2.0611e-05	0.0174978	0.144588	0.00107778	0.00165231
HC9	/	3.42986e-06	0.00463974	0.00019293	0.00471863	0.012254	0.0195802	0.000934637	0.203536	1.62918e-05	0.000329267	0.00446568	0.00512764	0.0166005	0.000634524	0.00211108	0.0168878	0.00336384	0.000631094	0.00843489	0.0113065	0.0352513	7.63144e-05	9.9466e-05	0.000410726	0.000448454	0.0272983	0.0154875	0.000345559	9.43212e-06	0.00441252	0.00075114	0.0354528	0.0739418	8.57465e-07	0	0.0121486	0.00223798	0.0023666	0.115988	0.000518766	0.00699863	0.00158202	4.28733e-06	3.17262e-05	0.0135634	0.108207	0.000120903	0.00165834
HC10	/	1.24482e-05	0.0026812	0.000555327	0.031054	0.0140747	0.0125886	0.0159025	0.113284	0.000519365	0.000237898	0.00226695	0.0152822	0.0111211	0.00132573	0.00333473	0.00555534	0.0147428	0.00143638	0.000899726	0.0148797	0.0323832	5.46336e-05	7.19227e-05	0.000312587	0.000123099	0.0597975	0.0180139	0.00029599	2.07469e-05	0.0153624	0.000939837	0.0102255	0.0564815	6.91565e-07	0	0.0211494	0.000739974	0.00231882	0.0217878	0.00141218	0.00980916	0.00481813	1.38313e-05	5.32505e-05	0.0139993	0.138176	0.000174274	0.00565838
HC11	/	1.71865e-05	0.00482178	0.000226608	0.00452833	0.0179408	0.0483966	0.03093	0.163559	1.78231e-05	9.67538e-05	0.00199491	0.00576067	0.0113902	0.000576703	0.00195799	0.00684724	0.0172559	0.00262317	0.000760663	0.0124411	0.0237575	0.000114577	0.000283896	8.78423e-05	0.000402929	0.0760326	0.0090643	0.000623171	1.01846e-05	0.00525971	0.00142266	0.0123889	0.0831739	1.27308e-06	0	0.0102279	2.03692e-05	0.000260344	0.0116716	0.000505411	0.00516614	0.002324	5.0923e-06	3.69192e-05	0.00770211	0.0950638	0.000239338	0.00099109
HC12	/	6.9914e-06	0.00156035	0.00019703	0.00285694	0.0233494	0.0213753	0.0394747	0.145115	5.08466e-05	0.000183048	0.00381667	0.0125756	0.0234142	0.00180569	0.00317155	0.0144576	0.0329371	0.00440458	0.00171861	0.0166306	0.0432666	0.00022436	9.91508e-05	0.00057838	0.000154446	0.0759133	0.0101089	0.000533889	7.62698e-06	0.00632023	0.00121968	0.0112619	0.0600047	0	0	0.0129398	0.00022881	0.000490669	0.0094581	0.00133472	0.010871	0.00397239	6.35582e-06	2.47877e-05	0.0140508	0.117056	0.000624142	0.00215653
HC13	/	3.6487e-06	0.00285754	0.00109218	0.00977607	0.0351436	0.00818159	0.00705597	0.163239	1.27704e-05	4.37844e-05	0.000463993	0.00525473	0.00791463	6.2636e-05	0.00123204	0.0155878	0.00082643	4.62168e-05	0.0024501	0.0122706	0.0383958	3.04058e-05	3.40545e-05	3.89194e-05	2.79733e-05	0.0186783	0.00455965	8.45281e-05	4.86493e-06	0.0020457	2.91896e-05	0.00537635	0.0964302	6.08116e-07	0	0.0151828	0.00306126	0.000665887	0.0204333	0.000496223	0.00419478	0.00124603	6.08116e-07	1.0338e-05	0.0105976	0.116505	0.000131961	0.00114751
HC14	/	6.84482e-06	0.0126076	0.000363346	0.0130468	0.0298999	0.00844765	0.00147563	0.130293	3.82169e-05	6.55962e-05	0.00149046	0.00588997	0.00970253	0.00062516	0.00211277	0.00880472	0.00274135	0.000338248	0.00863987	0.0132145	0.0262499	0.000513932	0.000134615	0.000210478	3.82169e-05	0.0200764	0.00916863	0.000151727	6.84482e-06	0.00557853	0.00113795	0.006903	0.079591	2.28161e-06	5.70402e-07	0.0169677	0.00163933	0.00175513	0.0196794	0.000109517	0.00841456	0.000946296	2.85201e-06	1.7112e-05	0.011501	0.100402	0.000231013	0.0759079
HC15	/	7.24973e-06	0.00555588	4.86768e-05	0.00505979	0.0144037	0.00710215	0.00581221	0.146623	8.28541e-06	2.17492e-05	0.00595928	0.000326238	0.0117585	0.000451037	0.000598621	0.00231681	0.00396716	0.000123763	3.36595e-05	0.00692867	0.0189643	0.00282584	2.84811e-05	1.96778e-05	5.07481e-05	0.0131205	0.00225104	6.93903e-05	7.76757e-06	0.00362797	4.71233e-05	0.0306244	0.100578	0	0	0.0108228	2.38205e-05	5.69622e-05	0.0235637	0.0018145	0.20188	0.00177826	1.03568e-06	2.2267e-05	0.00736366	0.101486	0.00114753	0.00160892
HC16	/	8.37125e-06	0.000356025	1.32955e-05	0.0013394	0.0140878	0.00859383	0.0309815	0.144841	2.95456e-06	1.92046e-05	0.000536745	0.00162058	0.00212236	2.56062e-05	0.000493412	0.00202338	0.0155203	0.00205933	0.00038557	0.008355	0.00463964	6.89397e-06	1.47728e-05	5.90912e-06	4.53033e-05	0.0070417	0.0279974	0.000102917	5.90912e-06	0.0119143	0.000334358	0.00361343	0.230219	1.96971e-06	0	0.00228191	6.40155e-06	7.92807e-05	0.00976384	0.000114735	0.0456805	0.00183527	1.47728e-06	0.000780989	0.000378676	0.010665	0.000287085	0.00015019
HC17	/	8.91203e-06	0.0011109	3.40982e-05	0.00203737	0.00705523	0.00495238	0.0549074	0.0164985	1.54992e-06	2.55737e-05	0.000597494	0.00209549	0.00558591	0.00879811	0.000264261	0.00341176	0.00321802	0.000424678	0.000332458	0.0502666	0.0110676	3.7973e-05	3.91354e-05	3.17733e-05	4.95974e-05	0.0176485	0.00437774	0.000122056	2.32488e-06	0.0024202	0.000268911	0.00204705	0.00907748	0	0	0.018322	0.00037973	0.000427777	0.54803	9.26076e-05	0.00231093	0.000824169	1.54992e-06	2.55737e-05	0.00277629	0.0447872	0.000258836	0.0004766
HC18	/	1.59129e-05	0.00649023	0.000155058	0.00260786	0.0949753	0.00656646	0.00292649	0.15553	6.62419e-05	4.66284e-05	0.00129301	0.00427871	0.0122585	0.000605799	0.00297385	0.0124068	0.00186551	0.000254606	0.00632222	0.0414419	0.0385546	4.40379e-05	5.14392e-05	2.44244e-05	0.0196457	0.0483225	0.00856075	0.000786391	1.33224e-05	0.0058811	0.00198393	0.0165875	0.0443906	3.70067e-07	0	0.0105325	7.7714e-06	0.00195617	0.00954772	0.000379688	0.00602875	0.0193974	5.18093e-06	2.44244e-05	0.0116545	0.182746	0.00126082	0.00130782
HC19	/	1.43434e-05	0.0007933	3.67779e-05	0.00178152	0.0353955	0.00789843	0.026425	0.138424	1.25045e-05	0.00016403	0.00123022	0.00133725	0.00521364	0.00154504	0.000403454	0.000484366	0.00839604	0.00312502	5.03858e-05	0.00581606	0.0127274	2.75835e-05	1.72856e-05	2.75835e-05	2.8319e-05	0.0510809	0.00283889	0.000809115	1.21367e-05	0.00445454	0.00098712	0.00285287	0.0289266	2.57446e-06	0	0.0332425	2.31701e-05	9.41515e-05	0.0187016	0.00435966	0.0115472	0.0031081	1.8389e-06	1.02978e-05	0.0131345	0.0542556	3.01579e-05	0.00116108
MN,membranous nephropathy; HC, healthy control
[truncated: 30 more columns]
